# Supplementary material for: Wearable Sensors for Measurement of Viewing Behavior, Light Exposure, and Sleep
Source: Sensors (Basel). 2021 Oct 26;21(21):7096. doi: 10.3390/s21217096 (PMC8587946; doi:10.3390/s21217096)
Supplement: Supplementary file 1 [file sensors-21-07096-s001.zip]

Archive with 1 entries (1 files):
- sensors-1376302-supplementary.pdf
